# Supplementary material for: Bacterial dynamics of the plastisphere microbiome exposed to sub-lethal antibiotic pollution
Source: Microbiome. 2024 May 24;12:97. doi: 10.1186/s40168-024-01803-2 (PMC11127405; doi:10.1186/s40168-024-01803-2)
Supplement: Supplementary file 2 — Additional File 1. Table with ASV abundance and taxonomic annotation. [file 40168_2024_1803_MOESM1_ESM.xlsx]

## Sheet: Feuil1
Kingdom	Phylum	Class	Order	Family	Genus	ASV	MP-AB-1	MP-AB-2	MP-AB-3	MP-AB+1	MP-AB+2	MP-AB+3	MP+AB-1	MP+AB-2	MP+AB-3	MP+AB+1	MP+AB+2	MP+AB+3
Bacteria	Proteobacteria	Gammaproteobacteria	Enterobacterales	Enterobacteriaceae	Klebsiella	ASV_1	1165	625	1043	17859	4394	11517	7293	615	631	923	4368	763
Bacteria	Proteobacteria	Gammaproteobacteria	Xanthomonadales	Xanthomonadaceae	Stenotrophomonas	ASV_5	17564	9026	11404	7115	1847	4780	28	3052	1771	3993	1097	3420
Bacteria	Proteobacteria	Gammaproteobacteria	Pseudomonadales	Moraxellaceae	Acinetobacter	ASV_3	393	266	522	280	59	222	2510	2221	8189	1911	4312	17368
Bacteria	Proteobacteria	Gammaproteobacteria	Aeromonadales	Aeromonadaceae	Aeromonas	ASV_2	249	107	203	1006	189	456	7685	846	651	737	7832	764
Bacteria	Bacteroidetes	Flavobacteriia	Flavobacteriales	Weeksellaceae	Chryseobacterium	ASV_22	1385	1101	4047	45	14	30	0	2907	1685	4471	386	3685
Bacteria	Proteobacteria	Gammaproteobacteria	Enterobacterales	Pectobacteriaceae	Brenneria	ASV_29	176	68	220	58	41	56	0	2307	3029	3720	488	4229
Bacteria	Proteobacteria	Gammaproteobacteria	Enterobacterales	Enterobacteriaceae	Citrobacter	ASV_10	164	106	390	775	251	593	713	254	181	363	861	224
Bacteria	Proteobacteria	Gammaproteobacteria	Pseudomonadales	Moraxellaceae	Acinetobacter	ASV_4	221	166	149	199	75	208	716	383	463	602	804	532
Bacteria	Proteobacteria	Gammaproteobacteria	Xanthomonadales	Xanthomonadaceae	Stenotrophomonas	ASV_9	169	156	456	325	119	345	35	680	767	851	1787	1070
Bacteria	Proteobacteria	Betaproteobacteria	Burkholderiales	Oxalobacteraceae	NA	ASV_20	1069	795	697	87	0	47	0	307	283	641	35	339
Bacteria	Proteobacteria	Betaproteobacteria	Burkholderiales	Oxalobacteraceae	Herbaspirillum	ASV_27	1024	682	660	51	0	0	6	332	302	654	0	346
Bacteria	Proteobacteria	Gammaproteobacteria	Pseudomonadales	Pseudomonadaceae	Pseudomonas	ASV_18	1471	0	0	0	0	0	0	160	121	245	20	121
Bacteria	Proteobacteria	Gammaproteobacteria	Enterobacterales	Enterobacteriaceae	Raoultella	ASV_24	296	261	1942	194	48	81	36	623	407	890	50	568
Bacteria	Proteobacteria	Betaproteobacteria	Burkholderiales	Alcaligenaceae	Achromobacter	ASV_38	680	304	920	91	30	90	0	633	606	936	489	911
Bacteria	Bacteroidetes	Flavobacteriia	Flavobacteriales	Weeksellaceae	Empedobacter	ASV_43	71	0	97	0	6	15	0	393	247	534	51	609
Bacteria	Proteobacteria	Gammaproteobacteria	Enterobacterales	Enterobacteriaceae	Klebsiella	ASV_25	0	0	0	633	146	356	204	68	0	82	148	0
Bacteria	Proteobacteria	Gammaproteobacteria	Xanthomonadales	Xanthomonadaceae	Stenotrophomonas	ASV_8	77	66	157	196	45	147	35	399	310	328	1169	382
Bacteria	Proteobacteria	Gammaproteobacteria	Xanthomonadales	Xanthomonadaceae	Stenotrophomonas	ASV_32	18	0	8	125	22	46	9	82	95	94	960	135
Bacteria	Proteobacteria	Gammaproteobacteria	Enterobacterales	Enterobacteriaceae	Klebsiella	ASV_23	0	0	0	627	165	529	347	0	0	0	286	0
Bacteria	Proteobacteria	Gammaproteobacteria	Enterobacterales	Enterobacteriaceae	Klebsiella	ASV_26	0	0	0	480	144	406	257	0	0	0	243	0
Bacteria	Proteobacteria	Betaproteobacteria	Burkholderiales	Comamonadaceae	Comamonas	ASV_13	114	36	45	76	32	68	401	270	251	280	267	281
Bacteria	Proteobacteria	Gammaproteobacteria	Enterobacterales	Enterobacteriaceae	NA	ASV_31	0	0	0	236	72	146	72	54	53	66	314	119
Bacteria	Proteobacteria	Gammaproteobacteria	Enterobacterales	Pectobacteriaceae	Brenneria	ASV_63	0	0	36	0	0	48	0	335	288	344	80	892
Bacteria	Bacteroidetes	Sphingobacteriia	Sphingobacteriales	Sphingobacteriaceae	Sphingobacterium	ASV_33	0	0	0	150	81	170	0	0	5	0	158	0
Bacteria	Proteobacteria	Gammaproteobacteria	Pseudomonadales	Moraxellaceae	Acinetobacter	ASV_12	0	0	54	68	0	36	100	120	85	149	159	131
Bacteria	Bacteroidetes	Flavobacteriia	Flavobacteriales	Weeksellaceae	Chryseobacterium	ASV_56	10	15	6	336	87	228	0	0	28	26	111	44
Bacteria	Bacteroidetes	Flavobacteriia	Flavobacteriales	Weeksellaceae	Empedobacter	ASV_69	44	24	68	0	0	0	0	140	128	232	0	208
Bacteria	Proteobacteria	Gammaproteobacteria	Enterobacterales	Enterobacteriaceae	NA	ASV_46	0	0	0	65	0	68	140	0	0	0	0	0
Bacteria	Proteobacteria	Gammaproteobacteria	Enterobacterales	Enterobacteriaceae	Escherichia/Shigella	ASV_40	32	24	54	86	0	59	76	72	63	99	115	85
Bacteria	Proteobacteria	Betaproteobacteria	Burkholderiales	Oxalobacteraceae	Janthinobacterium	ASV_42	0	0	0	0	0	0	0	167	143	130	268	126
Bacteria	Proteobacteria	Gammaproteobacteria	Pseudomonadales	Pseudomonadaceae	Pseudomonas	ASV_35	0	0	0	64	0	48	0	0	0	0	256	0
Bacteria	Proteobacteria	Gammaproteobacteria	Pseudomonadales	Pseudomonadaceae	Pseudomonas	ASV_34	0	0	0	0	0	16	0	28	61	56	362	67
Bacteria	Proteobacteria	Gammaproteobacteria	Xanthomonadales	Xanthomonadaceae	Stenotrophomonas	ASV_57	0	0	0	0	0	0	0	60	95	77	95	91
Bacteria	Proteobacteria	Gammaproteobacteria	Enterobacterales	Enterobacteriaceae	NA	ASV_61	0	0	0	78	0	84	0	0	0	0	0	0
Bacteria	Proteobacteria	Gammaproteobacteria	Enterobacterales	Yersiniaceae	NA	ASV_68	0	0	0	62	17	50	0	0	0	0	38	0
Bacteria	Proteobacteria	Gammaproteobacteria	Pseudomonadales	Moraxellaceae	Acinetobacter	ASV_21	0	0	0	0	0	0	0	28	16	30	68	48
Bacteria	Bacteroidetes	Flavobacteriia	Flavobacteriales	Weeksellaceae	Empedobacter	ASV_90	0	0	0	0	0	0	0	62	63	110	0	96
Bacteria	Firmicutes	Bacilli	Bacillales	Bacillaceae_1	Bacillus	ASV_11	7	0	15	11	13	3	15	23	26	19	119	25
Bacteria	Proteobacteria	Gammaproteobacteria	Pseudomonadales	Moraxellaceae	Acinetobacter	ASV_55	12	0	12	0	0	0	16	33	21	38	17	30
Bacteria	Proteobacteria	Betaproteobacteria	Burkholderiales	Comamonadaceae	Delftia	ASV_48	0	0	0	0	0	0	0	189	143	0	0	0
Bacteria	Proteobacteria	Gammaproteobacteria	Enterobacterales	Enterobacteriaceae	Klebsiella	ASV_93	0	0	0	0	0	0	0	0	0	0	121	0
Bacteria	Proteobacteria	Gammaproteobacteria	Pseudomonadales	Pseudomonadaceae	Pseudomonas	ASV_44	0	20	38	52	0	0	73	0	0	0	0	0
Bacteria	Proteobacteria	Betaproteobacteria	Burkholderiales	Comamonadaceae	Comamonas	ASV_17	0	0	0	0	0	0	0	22	31	56	61	41
Bacteria	Proteobacteria	Gammaproteobacteria	Pseudomonadales	Pseudomonadaceae	Pseudomonas	ASV_88	0	0	0	87	22	35	0	0	0	0	45	0
Bacteria	Firmicutes	Bacilli	Lactobacillales	Enterococcaceae	Enterococcus	ASV_64	13	0	6	0	0	0	16	0	0	0	0	0
Bacteria	Proteobacteria	Gammaproteobacteria	Enterobacterales	Enterobacteriaceae	Escherichia/Shigella	ASV_77	0	0	0	44	0	0	0	0	0	0	0	0
Bacteria	Proteobacteria	Gammaproteobacteria	Enterobacterales	Yersiniaceae	Yersinia	ASV_103	0	0	0	0	0	35	0	0	0	0	21	0
Bacteria	Proteobacteria	Gammaproteobacteria	Enterobacterales	Enterobacteriaceae	Kosakonia	ASV_109	0	0	0	0	0	28	0	0	0	0	33	0
Bacteria	Proteobacteria	Betaproteobacteria	Burkholderiales	Oxalobacteraceae	Undibacterium	ASV_131	0	0	0	0	0	0	0	77	0	50	0	0
Bacteria	Proteobacteria	Gammaproteobacteria	Enterobacterales	Enterobacteriaceae	Raoultella	ASV_134	0	0	137	0	0	0	0	0	0	55	0	0
Bacteria	Proteobacteria	Betaproteobacteria	Burkholderiales	Alcaligenaceae	Achromobacter	ASV_142	0	0	52	0	0	0	0	0	0	0	0	97
Bacteria	Proteobacteria	Betaproteobacteria	Burkholderiales	Burkholderiaceae	Paraburkholderia	ASV_7	0	0	0	0	0	0	0	17	0	0	0	24
Bacteria	Proteobacteria	Alphaproteobacteria	Caulobacterales	Caulobacteraceae	Caulobacter	ASV_19	4	16	18	0	0	0	0	0	0	6	0	14
Bacteria	Actinobacteria	Actinobacteria	Micrococcales	Microbacteriaceae	Leucobacter	ASV_154	0	0	61	0	0	0	0	18	23	0	0	23
Bacteria	Proteobacteria	Alphaproteobacteria	Sphingomonadales	Sphingomonadaceae	Sphingobium	ASV_97	0	0	67	0	0	0	0	18	0	2	0	3
Bacteria	Proteobacteria	Betaproteobacteria	Burkholderiales	Comamonadaceae	Pelomonas	ASV_58	0	0	0	0	0	0	0	0	38	55	21	0
Bacteria	Proteobacteria	Alphaproteobacteria	Rhizobiales	Brucellaceae	Brucella	ASV_70	0	0	0	9	3	15	0	7	11	0	18	18
Bacteria	Proteobacteria	Gammaproteobacteria	Pseudomonadales	Pseudomonadaceae	Pseudomonas	ASV_148	0	0	0	54	10	20	0	0	0	0	0	0
Bacteria	Proteobacteria	Betaproteobacteria	Burkholderiales	Comamonadaceae	Comamonas	ASV_54	0	0	0	0	0	0	22	0	0	21	23	21
Bacteria	Firmicutes	Bacilli	Lactobacillales	Streptococcaceae	Lactococcus	ASV_36	0	0	5	14	2	4	0	3	0	5	0	0
Bacteria	Proteobacteria	Gammaproteobacteria	Pseudomonadales	Moraxellaceae	Acinetobacter	ASV_146	0	0	0	24	8	23	0	0	0	0	22	0
Bacteria	Bacteroidetes	Flavobacteriia	Flavobacteriales	Flavobacteriaceae	Flavobacterium	ASV_6	2	4	0	0	0	0	0	5	0	4	28	12
Bacteria	Proteobacteria	Alphaproteobacteria	Rhizobiales	Rhizobiaceae	Agrobacterium	ASV_96	0	0	0	0	0	0	0	0	0	0	0	0
Bacteria	Proteobacteria	Gammaproteobacteria	Enterobacterales	Morganellaceae	Providencia	ASV_164	19	28	0	0	0	0	0	0	0	0	0	0
Bacteria	Proteobacteria	Betaproteobacteria	Burkholderiales	Comamonadaceae	Pelomonas	ASV_211	0	0	0	0	0	0	0	47	0	0	0	0
Bacteria	Proteobacteria	Gammaproteobacteria	Pseudomonadales	Moraxellaceae	Acinetobacter	ASV_151	0	0	0	0	0	0	0	0	0	0	0	43
Bacteria	Proteobacteria	Betaproteobacteria	Burkholderiales	Oxalobacteraceae	Janthinobacterium	ASV_179	0	0	0	0	0	0	0	0	0	0	0	0
Bacteria	Proteobacteria	Alphaproteobacteria	Rhizobiales	Brucellaceae	Brucella	ASV_247	0	0	0	0	0	0	0	0	0	0	0	0
Bacteria	Proteobacteria	Alphaproteobacteria	Rhizobiales	Rhizobiaceae	Agrobacterium	ASV_149	0	0	0	0	0	0	0	0	0	0	19	0
Bacteria	Proteobacteria	Gammaproteobacteria	Enterobacterales	Enterobacteriaceae	NA	ASV_105	0	0	0	0	0	0	0	0	0	0	0	0
Bacteria	Proteobacteria	Gammaproteobacteria	NA	NA	NA	ASV_281	0	0	0	0	0	0	0	0	0	0	0	0
Bacteria	Proteobacteria	Betaproteobacteria	Burkholderiales	Comamonadaceae	Acidovorax	ASV_14	11	0	0	0	0	0	0	0	0	0	14	0
Bacteria	Proteobacteria	Gammaproteobacteria	Enterobacterales	Pectobacteriaceae	Pectobacterium	ASV_286	0	0	0	0	0	0	0	0	0	0	0	0
Bacteria	Proteobacteria	Betaproteobacteria	Burkholderiales	NA	NA	ASV_314	0	0	0	0	0	0	0	0	19	0	0	0
Bacteria	Proteobacteria	Gammaproteobacteria	Aeromonadales	Aeromonadaceae	Aeromonas	ASV_316	0	0	0	0	0	0	0	0	0	0	0	0
Bacteria	Proteobacteria	Betaproteobacteria	Burkholderiales	Oxalobacteraceae	Pseudoduganella	ASV_59	0	0	0	0	0	0	0	0	0	0	0	0
Bacteria	Proteobacteria	Alphaproteobacteria	Caulobacterales	Caulobacteraceae	Brevundimonas	ASV_82	0	0	0	0	0	0	0	2	0	6	8	0
Bacteria	Proteobacteria	Betaproteobacteria	Burkholderiales	Oxalobacteraceae	Massilia	ASV_127	0	0	0	0	0	0	0	0	0	0	0	0
Bacteria	Bacteroidetes	Flavobacteriia	Flavobacteriales	Weeksellaceae	Chryseobacterium	ASV_190	0	0	0	0	0	0	0	0	0	0	5	0
Bacteria	Proteobacteria	Gammaproteobacteria	Pseudomonadales	Pseudomonadaceae	Pseudomonas	ASV_72	0	0	0	0	0	0	14	0	0	0	0	0
Bacteria	Proteobacteria	Gammaproteobacteria	Enterobacterales	Enterobacteriaceae	NA	ASV_290	0	0	0	0	0	0	0	0	0	0	0	0
Bacteria	Proteobacteria	Gammaproteobacteria	Alteromonadales	Shewanellaceae	Shewanella	ASV_374	0	0	0	0	0	0	0	0	12	0	0	0
Bacteria	Proteobacteria	Alphaproteobacteria	Rhizobiales	Kaistiaceae	Kaistia	ASV_375	0	0	0	0	0	0	0	0	8	0	0	4
Bacteria	Proteobacteria	Gammaproteobacteria	Enterobacterales	Enterobacteriaceae	NA	ASV_377	0	0	0	0	0	0	0	0	0	0	0	0
Bacteria	Bacteroidetes	Flavobacteriia	Flavobacteriales	Weeksellaceae	Cloacibacterium	ASV_47	0	0	0	0	0	0	0	0	0	0	0	0
Bacteria	Proteobacteria	Betaproteobacteria	Burkholderiales	Oxalobacteraceae	Janthinobacterium	ASV_401	0	0	0	0	0	0	0	0	0	0	0	10
Bacteria	Proteobacteria	Gammaproteobacteria	Pseudomonadales	NA	NA	ASV_402	0	0	0	0	0	0	0	0	0	0	0	0
Bacteria	Proteobacteria	Gammaproteobacteria	Pseudomonadales	Moraxellaceae	NA	ASV_403	0	0	0	0	0	0	0	0	0	0	0	0
